# Supplementary material for: Phylogenetic evidence of allopatric speciation of bradyrhizobia nodulating cowpea (Vigna unguiculata L. walp) in South African and Mozambican soils
Source: FEMS Microbiol Ecol. 2019 May 16;95(6):fiz067. doi: 10.1093/femsec/fiz067 (PMC6531793; doi:10.1093/femsec/fiz067)
Supplement: fiz067_Supplement_Files [file fiz067_supplement_files.zip]

Archive with 2 entries (2 files):
- Supplementary.docx
- Supplementary_figures.rar
